# Supplementary material for: A Missense Mutation rs781536408 (c.2395G>A) of TYK2 Affects Splicing and Causes Skipping of Exon18 in vivo
Source: Front Genet. 2021 Jun 21;12:679678. doi: 10.3389/fgene.2021.679678 (PMC8255812; doi:10.3389/fgene.2021.679678)
Supplement: Supplementary Table 2 — Database prediction information. [file Table_2.XLSX]

## Sheet: Sheet1
Table S2 Database prediction information
Database	Term	Description	Score
spliceAI	DS_AG	Delta score (acceptor gain)	0.11
	DS_AL	Delta score (acceptor loss)	0
	DS_DG	Delta score (donor gain)	0
	DS_DL	Delta score (donor loss)	0.01
	DP_AG	Delta position (acceptor gain)	38
	DP_AL	Delta position (acceptor loss)	39
	DP_DG	Delta position (donor gain)	-1
	DP_DL	Delta position (donor loss)	39
spliceogen	MesDonRef	MaxEntScan Donor Ref	0.53
	MesDonAlt	MaxEntScan Donor Alt	3.53
	MesAccRef	MaxEntScan Acceptor Ref	-16.38
	MesAccAlt	MaxEntScan Acceptor Alt	-8.43
	ESEmaxAlt	exonic splicing enhancer (ESRseq score) Max Alt	0.512
	ESSminRef	exonic splicing enhancer (ESRseq score) Min Ref	-0.654
	ESSminAlt	exonic splicing silencer (ESRseq score) Min Alt	-0.434
	DonGainP	donor creation logistic regression probability value	0.52
	AccGainP	acceptor creation logistic regression probability value	0.35
mmsplice	delta_logit_psi	The main score is predicted by MMSplice, which shows the effect of the variant on the inclusion level (PSI percent spliced in) of the exon. The score is on a logit scale. If the score is positive, it shows that variant leads higher inclusion rate for the exon. If the score is negative, it shows that variant leads higher exclusion rate for the exon. If delta_logit_psi is bigger than 2 or smaller t…	0.70161
	exons	Genetics location of exon whose inclusion rate is effected by variant	chr19:10357793-10357918
	exon_id	Genetic id of exon whose inclusion rate is effected by variant	ENSE00002172905.1
	gene_id	Genetic id of the gene which the exon belongs to.	ENSG00000105397.13
	gene_name	Name of the gene which the exon belongs to.	TYK2
	transcript_id	Genetic id of the transcript which the exon belongs to.	ENST00000533334.1
	ref_acceptorIntron	acceptor intron score of the reference sequence	-3.95438
	ref_acceptor	acceptor score of the reference sequence	2.52608
	ref_exon	exon score of the reference sequence	-3.06927
	ref_donor	donor score of the reference sequence	-1.1869
	ref_donorIntron	donor intron score of the reference sequence	0.105083
	alt_acceptorIntron	acceptor intron score of variant sequence	-3.95438
	alt_acceptor	acceptor score of the sequence with variant	2.52608
	alt_exon	exon score of the sequence with variant	-2.61633
	alt_donor	donor score of the sequence with variant	-1.1869
	alt_donorIntron	donor intron score of the sequence with variant	0.105083
	pathogenicity	Potential pathogenic effect of the variant.	0.855577
	efficiency	The effect of the variant on the splicing efficiency of the exon.	1.61498
